# Supplementary material for: Latent Profile Analysis of Occupational Stress and Psychological Capital and the Dual Mechanisms of Psychological Capital in Healthcare Workers’ Sleep Quality
Source: Healthcare (Basel). 2025 Nov 28;13(23):3109. doi: 10.3390/healthcare13233109 (PMC12692588; doi:10.3390/healthcare13233109)
Supplement: Supplementary file 1 [file healthcare-13-03109-s001.zip]

Archive with 1 entries (1 files):
- healthcare-3972210-supplementary.pdf
